# Supplementary material for: Exploring the Formation of Polymers with Anti-Amyloid Properties within the 2′3′-Dihydroxyflavone Autoxidation Process
Source: Antioxidants (Basel). 2022 Aug 30;11(9):1711. doi: 10.3390/antiox11091711 (PMC9495709; doi:10.3390/antiox11091711)
Supplement: Supplementary file 1 [file antioxidants-11-01711-s001.zip]

Archive with 1 entries (1 files):
- antioxidants-1853563-supplementary.pdf
